# Supplementary material for: DNA methylation inhibitor attenuates polyglutamine‐induced neurodegeneration by regulating Hes5
Source: EMBO Mol Med. 2019 Apr 1;11(5):e8547. doi: 10.15252/emmm.201708547 (PMC6505579; doi:10.15252/emmm.201708547)
Supplement: Supplementary file 2 — Source Data for Appendix [file EMMM-11-e8547-s010.zip]

Archive with 12 entries (11 files):
- SourceData_for_Appendix_Figures/
- SourceData_for_Appendix_Figures/SourceData_for_AppendixFigS12_1200DPI.pdf
- SourceData_for_Appendix_Figures/SourceData_for_AppendixFigS13_1200DPI.pdf
- SourceData_for_Appendix_Figures/SourceData_for_AppendixFigS15_1200DPI.pdf
- SourceData_for_Appendix_Figures/SourceData_for_AppendixFigS1_1200DPI.pdf
- SourceData_for_Appendix_Figures/SourceData_for_AppendixFigS2_1200DPI.pdf
- SourceData_for_Appendix_Figures/SourceData_for_AppendixFigS3_1200DPI.pdf
- SourceData_for_Appendix_Figures/SourceData_for_AppendixFigS4_1200DPI.pdf
- SourceData_for_Appendix_Figures/SourceData_for_AppendixFigS5_1200DPI.pdf
- SourceData_for_Appendix_Figures/SourceData_for_AppendixFigS6_1200DPI.pdf
- SourceData_for_Appendix_Figures/SourceData_for_AppendixFigS7_1200DPI.pdf
- SourceData_for_Appendix_Figures/SourceData_for_AppendixFigS8_1200DPI.pdf
